# Supplementary material for: Metabolic Response After a Single Maximal Exercise Session in Physically Inactive Young Adults (EASY Study): Relevancy of Adiponectin Isoforms
Source: Biomolecules. 2025 Feb 20;15(3):314. doi: 10.3390/biom15030314 (PMC11940768; doi:10.3390/biom15030314)
Supplement: Supplementary file 1 [file biomolecules-15-00314-s001.zip]

Archive with 1 entries (1 files):
- biomolecules-3465393-supplementary.pdf
